# Supplementary material for: Structural basis for cytoplasmic dynein-1 regulation by Lis1
Source: eLife. 2022 Jan 7;11:e71229. doi: 10.7554/eLife.71229 (PMC8824474; doi:10.7554/eLife.71229)
Supplement: Figure 3—figure supplement 1—source data 1. — (A) Cell lysates from wild type (WT) or Lis1Δ S. cerevisiae strains containing Flag-tagged Lis1 (Pac1) were immunoprecipitated using anti-Flag agarose beads and immunoblotted for the FLAG peptide. (B) Cell lysates from wild type (WT)WT or mutant Lis1 S. cerevisiae containing Flag-tagged Lis1 (Pac1) were immunoprecipitated using anti-FLAG agarose beads and immunoblotted for the FLAG peptide. (C) Cell lysates from wild type (WT)WT, DyneinΔ, and dyneinΔN3475, ΔR3476 S. cerevisiae strains containing GFP-dynein (Dyn1) were immunoprecipitated using anti-GFP nanobody beads and immunoblotted with an anti-GFP antibody. [file elife-71229-fig3-figsupp1-data1.zip]

Archive with 1 entries (1 files):
- F3SD1.ai
